# Supplementary material for: Efficacy of a Covalent Microtubule Stabilizer in Taxane-Resistant Ovarian Cancer Models
Source: Molecules. 2021 Jul 3;26(13):4077. doi: 10.3390/molecules26134077 (PMC8271594; doi:10.3390/molecules26134077)
Supplement: Supplementary file 1 [file molecules-26-04077-s001.zip]

Archive with 1 entries (1 files):
- molecules-1239075-supplementary.pdf
